# Supplementary material for: Germline large genomic alterations on 7q in patients with multiple primary cancers
Source: Sci Rep. 2017 Jan 31;7:41677. doi: 10.1038/srep41677 (PMC5282589; doi:10.1038/srep41677)
Supplement: Supplementary Table S4 [file srep41677-s5.xls]

## Sheet: Table S4
Germline large genomic alterations of 7q in patients with multiple primary cancers
R. A. R. Villacis, T. R. Basso, L. M. Canto, A. F. Nóbrega, M. I. Achatz, S. R. Rogatto
Table S4.List of down and over-regulated genes found in the breast cancer tissue of Patient 2, considering only the cnLOH region (7q22.1-q36.1) identified in her blood.
Breast cancer tissue Bi-weight Avg Signal (log2)	Human Universal Reference RNA Bi-weight Avg Signal (log2)	Fold Change (linear) (Breast cancer tissue vs. Human Universal Reference RNA)	ANOVA p-value (Breast cancer tissue vs. Human Universal Reference RNA)	Gene Symbol¹	Description	Chromosome	Cancer-related genes
							CCGD database²	NCG 5.0 database³
Down-expressed genes
5.7	7.3	-3.03	0.002995	AGFG2	ArfGAP with FG repeats 2	chr7	X
9.19	9.83	-1.55	0.026033	COPS6	COP9 signalosome subunit 6	chr7
6.88	9.79	-7.49	0.004255	CUX1	cut-like homeobox 1	chr7	X
7	8.33	-2.52	0.017405	GATS	GATS, stromal antigen 3 opposite strand	chr7
9.28	10.46	-2.25	0.006159	MCM7	minichromosome maintenance complex component 7	chr7
7.72	8.67	-1.93	0.022659	MEPCE	methylphosphate capping enzyme	chr7	X
4.91	5.95	-2.07	0.00419	MIR25	microRNA 25	chr7
7.09	8.44	-2.54	0.008629	PCOLCE	procollagen C-endopeptidase enhancer	chr7	X
7.19	8.65	-2.75	0.002058	PLOD3	procollagen-lysine, 2-oxoglutarate 5-dioxygenase 3	chr7	X
9.95	10.54	-1.51	0.018821	POLR2J	polymerase (RNA) II (DNA directed) polypeptide J, 13.3kDa	chr7
9.34	10	-1.58	0.008189	POLR2J3	polymerase (RNA) II (DNA directed) polypeptide J3; uroplakin 3B-like; polymerase (RNA) II (DNA directed) polypeptide J2	chr7
7.25	9.7	-5.47	0.005476	SERPINE1	serpin peptidase inhibitor, clade E (nexin, plasminogen activator inhibitor type 1), member 1	chr7	X
7.5	10.36	-7.25	0.000323	TAF6	TAF6 RNA polymerase II, TATA box binding protein (TBP)-associated factor, 80kDa	chr7
6.72	7.41	-1.61	0.013923	TRIM4	tripartite motif containing 4	chr7
10.61	11.55	-1.92	0.003337	UPK3BL	uroplakin 3B-like; polymerase (RNA) II (DNA directed) polypeptide J2	chr7
6.72	7.43	-1.64	0.017254	ZSCAN21	zinc finger and SCAN domain containing 21	chr7	X
6.97	10.15	-9.07	0.002586	CAV1	caveolin 1	chr7
8.75	11.87	-8.69	0.013479	CBLL1	Cbl proto-oncogene-like 1, E3 ubiquitin protein ligase	chr7
6.79	9.01	-4.63	0.00049	CPED1	cadherin-like and PC-esterase domain containing 1	chr7	X
5.25	6.7	-2.73	0.000112	CTTNBP2	cortactin binding protein 2	chr7	X
6.4	7.16	-1.69	0.047995	DPY19L2P2	DPY19L2 pseudogene 2	chr7
5.39	6.6	-2.32	0.000307	EPHB6	EPH receptor B6	chr7
5.79	6.76	-1.96	0.027875	FOXP2	forkhead box P2	chr7	X
5.38	6.14	-1.69	0.025924	KEL	Kell blood group, metallo-endopeptidase	chr7		X
10.34	11.74	-2.63	0.003166	KMT2E	lysine (K)-specific methyltransferase 2E	chr7	X
10.01	11.3	-2.45	0.002719	LAMB1	laminin, beta 1	chr7	X
5.37	10.43	-33.37	0.000641	LHFPL3-AS1	LHFPL3 antisense RNA 1	chr7
5.78	7.86	-4.23	0.000678	NRCAM	neuronal cell adhesion molecule	chr7
5.65	8.8	-8.85	0.003048	PRSS1	protease, serine, 1 (trypsin 1)	chr7
5.68	8.01	-5.06	0.005098	PRSS2	protease, serine, 2 (trypsin 2); protease, serine 3 pseudogene 2	chr7
5.06	7.74	-6.4	0.016996	PRSS3P2	protease, serine 3 pseudogene 2	chr7
8.81	9.87	-2.09	0.025115	PUS7	pseudouridylate synthase 7 (putative)	chr7
5.25	9	-13.52	0.000597	RELN	reelin	chr7	X	X
6.71	7.3	-1.51	0.002288	ST7	suppression of tumorigenicity 7; ST7 overlapping transcript 4; ST7 overlapping transcript 3	chr7
10.22	11.08	-1.81	0.011232	WASL	Wiskott-Aldrich syndrome-like	chr7	X
6.64	8.01	-2.58	0.025035	ZNF800	zinc finger protein 800	chr7	X
6.73	7.56	-1.77	0.020959	AKR1B1	aldo-keto reductase family 1, member B1 (aldose reductase)	chr7
5.06	6.56	-2.83	0.013392	AKR1B10	aldo-keto reductase family 1, member B10 (aldose reductase)	chr7		X
5.72	6.34	-1.54	0.013503	CCDC136	coiled-coil domain containing 136	chr7
8.76	9.57	-1.75	0.003277	CNOT4	CCR4-NOT transcription complex subunit 4	chr7	X
6.43	7.68	-2.37	0.020358	CPA4	carboxypeptidase A4	chr7
5.7	7.6	-3.73	0.001056	FAM180A	family with sequence similarity 180, member A	chr7
6.32	7.92	-3.02	0.007015	FLNC	filamin C, gamma	chr7
9.64	11.85	-4.64	0.000404	HIPK2	homeodomain interacting protein kinase 2	chr7	X
5.02	6.34	-2.5	0.031839	MIR4468	microRNA 4468	chr7
4.54	5.51	-1.97	0.016981	NRF1	nuclear respiratory factor 1	chr7	X
8.63	11.19	-5.92	0.003144	PODXL	podocalyxin-like	chr7	X
8.98	10.02	-2.05	0.001623	SLC35B4	solute carrier family 35 (UDP-xylose/UDP-N-acetylglucosamine transporter), member B4	chr7
10.22	12.2	-3.95	0.001163	SND1	staphylococcal nuclease and tudor domain containing 1	chr7	X
5.72	6.52	-1.75	0.041527	TAS2R3	taste receptor, type 2, member 3	chr7
9.23	9.99	-1.7	0.001757	TMEM209	transmembrane protein 209	chr7
10.1	11.71	-3.07	0.002095	TRIM24	tripartite motif containing 24	chr7	X	X
Over-expressed genes
7.79	7.06	1.66	0.000398	AP4M1	adaptor-related protein complex 4, mu 1 subunit	chr7
13.35	7.96	42.1	0.000167	AZGP1	alpha-2-glycoprotein 1, zinc-binding	chr7
9.7	6.65	8.27	0.000319	AZGP1P1	alpha-2-glycoprotein 1, zinc-binding pseudogene 1	chr7
9.92	9.19	1.66	0.047204	FAM185A	family with sequence similarity 185, member A	chr7
8.26	6.94	2.49	0.0134	FIS1	fission, mitochondrial 1	chr7	X
7.11	5	4.31	0.017949	GJC3	gap junction protein gamma 3	chr7
6.43	5.04	2.62	0.003386	LAMTOR4	late endosomal/lysosomal adaptor, MAPK and MTOR activator 4	chr7
6.59	5.93	1.57	0.00124	MBLAC1	metallo-beta-lactamase domain containing 1	chr7
4.81	4.17	1.56	0.014845	MUC17	mucin 17, cell surface associated	chr7
9.14	8.23	1.88	0.022146	POP7	POP7 homolog, ribonuclease P/MRP subunit	chr7	X
7.73	5.81	3.79	0.001296	PPP1R35	protein phosphatase 1, regulatory subunit 35	chr7	X
8.57	7.26	2.49	0.010256	SPDYE2	speedy/RINGO cell cycle regulator family member E2; speedy/RINGO cell cycle regulator family member E2B	chr7
8.34	7.06	2.42	0.000183	SPDYE6	speedy/RINGO cell cycle regulator family member E6; speedy/RINGO cell cycle regulator family member E2	chr7
7.1	6.48	1.53	0.024456	TSC22D4	TSC22 domain family, member 4	chr7	X
10.05	8.97	2.11	0.003978	ZNHIT1	zinc finger, HIT-type containing 1	chr7	X
8.9	7.59	2.48	0.011548	ARHGEF34P	Rho guanine nucleotide exchange factor 34, pseudogene	chr7
8.27	7.04	2.36	0.026573	ARHGEF35	Rho guanine nucleotide exchange factor 35	chr7
7.69	6.8	1.85	0.001643	ARHGEF5	Rho guanine nucleotide exchange factor 5	chr7	X
10.96	9.02	3.84	0.010999	ARMC10	armadillo repeat containing 10	chr7
4.63	3.98	1.57	0.029239	ASB15	ankyrin repeat and SOCS box containing 15	chr7		X
8.2	7.14	2.08	0.019824	C7orf60	chromosome 7 open reading frame 60	chr7
12.06	9.2	7.23	0.000222	CAPZA2	capping protein (actin filament) muscle Z-line, alpha 2	chr7	X
5.29	4.26	2.04	0.015582	CAV2	caveolin 2	chr7
9.53	7.52	4.02	0.022492	CCDC71L	coiled-coil domain containing 71-like	chr7
8.21	6.58	3.09	0.006228	CTAGE4	CTAGE family, member 4	chr7
5.64	4.9	1.66	0.018473	CTAGE6	CTAGE family, member 6	chr7
7.65	5.83	3.51	0.046767	DOCK4	dedicator of cytokinesis 4	chr7		X
6.16	5.08	2.11	0.011189	EFCAB10	EF-hand calcium binding domain 10	chr7
11.69	10.48	2.32	0.002565	FAM3C	family with sequence similarity 3, member C	chr7	X
5.71	4.64	2.1	0.041361	GPR22	G protein-coupled receptor 22	chr7
5.31	4.55	1.69	0.00904	GRM8	glutamate receptor, metabotropic 8	chr7	X	X
8.27	7.63	1.55	0.023342	GSTK1	glutathione S-transferase kappa 1	chr7
10.2	8.65	2.94	0.000572	HBP1	HMG-box transcription factor 1	chr7	X
9.99	8.38	3.05	0.005025	IFRD1	interferon-related developmental regulator 1	chr7	X
8.36	7.21	2.22	0.00098	ING3	inhibitor of growth family member 3	chr7
5.25	4.33	1.89	0.027813	KCND2	potassium channel, voltage gated Shal related subfamily D, member 2	chr7
5.25	4.57	1.6	0.016134	LHFPL3	lipoma HMGIC fusion partner-like 3	chr7	X
6.18	5.36	1.76	0.039886	LSMEM1	leucine-rich single-pass membrane protein 1	chr7	X
8.75	7.88	1.83	0.034164	MDFIC	MyoD family inhibitor domain containing	chr7	X
3.97	3.15	1.76	0.03037	MIR592	microRNA 592	chr7
11.4	9.81	3.02	0.005286	NAMPT	nicotinamide phosphoribosyltransferase	chr7	X
8.29	7.57	1.65	0.023461	NDUFA5	NADH dehydrogenase (ubiquinone) 1 alpha subcomplex, 5	chr7
8.52	7.17	2.56	0.004696	OR2A7	olfactory receptor, family 2, subfamily A, member 7; Rho guanine nucleotide exchange factor 34, pseudogene; Rho guanine nucleotide exchange factor 5	chr7
6.53	5.7	1.78	0.001701	OR2A9P	olfactory receptor, family 2, subfamily A, member 9 pseudogene; olfactory receptor, family 2, subfamily A, member 20 pseudogene; OR2A1 antisense RNA 1	chr7
5.21	4.54	1.59	0.039902	OR2F1	olfactory receptor, family 2, subfamily F, member 1 (gene/pseudogene)	chr7
9.39	8.69	1.62	0.009225	ORC5	origin recognition complex subunit 5	chr7
11.43	10.8	1.55	0.001009	PMPCB	peptidase (mitochondrial processing) beta	chr7
9.56	8.21	2.55	0.007794	PNPLA8	patatin-like phospholipase domain containing 8	chr7	X
10.44	9.43	2.01	0.002034	PRKAR2B	protein kinase, cAMP-dependent, regulatory, type II, beta	chr7
10.33	8.6	3.32	0.000965	PTPRZ1	protein tyrosine phosphatase, receptor-type, Z polypeptide 1	chr7	X
10.35	9.61	1.67	0.022644	RINT1	RAD50 interactor 1	chr7
6.11	5.1	2	0.038925	SLC26A4	solute carrier family 26 (anion exchanger), member 4	chr7
4.67	4.06	1.53	0.011966	SLC26A5	solute carrier family 26 (anion exchanger), member 5	chr7
9.64	9	1.56	0.000879	SRPK2	SRSF protein kinase 2	chr7	X
5.28	4.11	2.26	0.021211	ST7-AS2	ST7 antisense RNA 2	chr7
10.67	9.91	1.69	0.002034	SYPL1	synaptophysin-like 1	chr7	X
10.35	8.67	3.21	0.002926	TES	testin LIM domain protein	chr7
7.45	4.53	7.58	0.000751	TFEC	transcription factor EC	chr7
6.54	5.07	2.77	0.015231	TMEM139	transmembrane protein 139	chr7
10.62	9.01	3.06	0.019652	TMEM168	transmembrane protein 168	chr7
5.44	4.47	1.96	0.026324	TPK1	thiamin pyrophosphokinase 1	chr7
7.16	5.42	3.33	0.016419	TSPAN12	tetraspanin 12	chr7	X
5.11	4.51	1.51	0.012803	WNT2	wingless-type MMTV integration site family member 2	chr7		X
10.8	9.78	2.03	0.011769	ZNF277	zinc finger protein 277	chr7	X
6.97	6.35	1.54	0.001086	ADCK2	aarF domain containing kinase 2	chr7	X
9.44	8.26	2.26	0.006768	ARF5	ADP-ribosylation factor 5	chr7	X
9.19	8.37	1.78	0.047869	C7orf49	chromosome 7 open reading frame 49	chr7
10.78	8.68	4.28	0.002818	C7orf73	chromosome 7 open reading frame 73; solute carrier family 13 (sodium/sulfate symporter), member 4	chr7
5.71	4.38	2.52	0.005251	CLEC5A	C-type lectin domain family 5, member A	chr7
4.94	4	1.92	0.023873	FLJ40288	uncharacterized FLJ40288	chr7
5.86	4.76	2.15	0.049642	FSCN3	fascin actin-bundling protein 3, testicular	chr7	X
10.19	8.14	4.14	0.006946	HILPDA	hypoxia inducible lipid droplet-associated	chr7
9.31	7.86	2.74	0.001453	KIAA1147	KIAA1147	chr7	X
10.7	9.96	1.68	0.01319	KLHDC10	kelch domain containing 10	chr7	X
8.1	5.45	6.26	0.007769	LOC100129148	uncharacterized LOC100129148	chr7
6.34	4.97	2.6	0.037024	LOC100130880	uncharacterized LOC100130880	chr7
6.24	5.09	2.21	0.000807	LRRC4	leucine rich repeat containing 4	chr7	X
8.84	7.78	2.09	0.002365	MEST	mesoderm specific transcript	chr7
11.06	10	2.08	0.009841	METTL2B	methyltransferase like 2B	chr7
4.93	3.78	2.21	0.014521	MIR182	microRNA 182	chr7
9.26	7.69	2.95	0.033498	MKLN1	muskelin 1, intracellular mediator containing kelch motifs	chr7	X
8.62	6.38	4.72	0.039211	MRPS33	mitochondrial ribosomal protein S33	chr7	X
13.66	9.92	13.33	0.002724	MTPN	myotrophin; leucine zipper protein 6	chr7	X
8.15	6.71	2.71	0.004532	NDUFB2	NADH dehydrogenase (ubiquinone) 1 beta subcomplex, 2, 8kDa	chr7	X
5.09	4.45	1.56	0.009437	NDUFB2-AS1	NDUFB2 antisense RNA 1	chr7
9.37	7.56	3.52	0.001647	PARP12	poly(ADP-ribose) polymerase family member 12	chr7
10.94	6.66	19.41	0.010128	PTN	pleiotrophin	chr7	X	X
8.55	7.11	2.73	0.013568	SMO	smoothened, frizzled class receptor	chr7		X
11.65	10.54	2.15	0.017791	SSBP1	single-stranded DNA binding protein 1, mitochondrial	chr7
6.58	4.72	3.61	0.00362	STRA8	stimulated by retinoic acid 8	chr7
6.62	5.85	1.72	0.034883	TBXAS1	thromboxane A synthase 1 (platelet)	chr7
6.59	5.44	2.23	0.010234	TSPAN33	tetraspanin 33	chr7	X
10.18	9.45	1.65	0.004382	UBE2H	ubiquitin conjugating enzyme E2H	chr7	X
5.49	4.03	2.75	0.042624	UBN2	ubinuclein 2	chr7	X
5.32	4.48	1.79	0.029163	WEE2	WEE1 homolog 2 (S. pombe)	chr7
6.2	5.07	2.18	0.048573	WEE2-AS1	WEE2 antisense RNA 1	chr7
¹In purple, green and orange are the genes contained in the 7q cnLOH region without any mosaicism, with mosaic gain of one copy and with mosaic gain of two copies, respectively.
²Candidate Cancer Gene Database (CCGD), http://ccgd-starrlab.oit.umn.edu/about.php
³Network of Cancer Genes (NCG), http://ncg.kcl.ac.uk/query.php
