# Supplementary material for: Germline large genomic alterations on 7q in patients with multiple primary cancers
Source: Sci Rep. 2017 Jan 31;7:41677. doi: 10.1038/srep41677 (PMC5282589; doi:10.1038/srep41677)
Supplement: Supplementary Table S5 [file srep41677-s6.xls]

## Sheet: Table S5
Germline large genomic alterations on 7q in patients with multiple primary cancers
R. A. R. Villacis, T. R. Basso, L. M. Canto, A. F. Nóbrega, M. I. Achatz, S. R. Rogatto
Table S5. Clinical and hormonal receptors status (ER, PR and HER2) of 10 patients with breast cancer among the multiple primary tumors. All of them have family history of cancer, except case 3. Only Patients 1 and 2 presented alterations of chromosome 7.
Patients	Criteria for hereditary cancer syndromes²	Multiple Primary tumors	ER/PR/HER2 status of breast cancer⁴	Family cancer history
1¹	HBOC	BC (right): 58y LL: 61y Orbital NHL: 63y SCC (lower lips): 65y CML: 70y	ER-/PR-/HER2- (Triple negative)	BC: Maternal aunt (55y) and paternal cousin (62y) CRC: Mother (74y) HNC: Father (62y) and maternal aunt (62y) L: Paternal aunt (60y) and maternal cousin (53y) LC: Paternal uncle (62y) UC: Maternal grandfather (56y)
2¹	HBOC	M (left foot): 42y BC (left): 43y	ER-/PR-/HER2- (Triple negative)	BC: Paternal aunt (43y) and sister (42y)
3	HBOC/LFS	R (lower extremity): 13y BC (left): 36y	ER-/PR-/HER2+	None
4	HBOC/LFS	M (abdominal): 29y BC (right): 39y	ER-/PR+/HER2-	BC: Mother (48y), maternal aunt (33y), sister (36y) and maternal cousin (36y) BRC: Nephew (8y) CRC: Paternal grandfather (80y) KC: Father (58y) SC: Paternal grandmother (76y)
5	HBOC	BC (right): 42y TC: 44y	ER+/PR-/HER2+	BC: Daughter (29y) HNC: Maternal uncle (50y) LC: Maternal uncle (65y) PRC: Paternal grandfather (60y)
6	HBOC	M (abdominal): 40y BCC (back): 41y BC (right): 43y BLC: 46y	ER-/PR-/HER2+	BC: Paternal aunt (50y), Maternal aunt (68y), three maternal cousins (54y, 48y and 43y) BCC: Mother (unknown), paternal aunt (71y) and maternal uncle (unknown) CRC: Mother (67y) GC: Maternal aunt (79y) LC: Paternal cousin (unknown) M: Maternal aunt (74y) SCC: Maternal aunt (74y) TC: Maternal cousin (51y)
7	HBOC	BC (right): 48y TC: 52y BC (left): 60y	Unknown (BC right) ER+/PR+/HER2- (BC left)	BC: Paternal aunt (70y) KC: Sister (71y) TC: Sister (48y
8	Unclear³	CC: 33y TC: 61y BC (left): 62y BCC: 64y	ER+/PR+/HER2-	BC: Paternal aunt (77y) CC: Maternal grandmother (69y) CRC: Father (77y) GC: Maternal uncle (87y) LC: Mother (69y) M: Brother (60y) PRC: Father (77y) and brother (59y)
9	Unclear³	BC (Right): 48y EC: 49y	ER+/PR+/HER2-	BRC: Maternal cousin (40y) CC: Mother (62y) GC: Maternal uncle (unknown) LC: Maternal cousin (50y) PAC: Maternal cousin (unknown) PRC: Father (unknown), two paternal uncles (unknown), maternal uncle (unknown) UC: Maternal cousin (63y)
10	None	HL: 21y Bilateral BC: 52y	ER+/PR+/HER2- (BC right) ER+/PR+/HER2- (BC left)	HNC: Paternal grandmother (64y) and uncles (35y and 70y) STS: Paternal cousin (12y) TC: Maternal cousin (51y)
BC: Breast cancer, BCC: Basal cell carcinoma, BLC: Bladder carcinoma, BRC: Brain cancer, CC: Cervical cancer, CML: Chronic myeloid leukemia, CRC: Colorectal cancer, EC: Endometrial cancer, ER:
Estrogen Receptor, GC: Gastric cancer, HER2: Human Epidermal Growth Factor Receptor 2, HL: Hodgkin lymphoma, HBOC: Hereditary breast and ovarian cancer syndrome, HNC: Head and neck cancer,
KC: Kidney cancer, L: Leukemia, LC: Lung cancer, LFS: Li-Fraumeni syndrome, LL: Lymphocytic lymphoma, M: Melanoma, NHL: Non-Hodgkin lymphoma, PAC: Pancreatic cancer, PR: Progesterone
Receptor, PRC: Prostate cancer, R: Rhabdomyosarcoma, SC: Skin cancer, SCC: Squamous cell carcinoma, STS: Soft tissue sarcoma, TC: Thyroid carcinoma, UC: Unknown cancer
¹Patients included in this study
²Patients classified according to the 2017 NCCN criteria for HBOC http://www.nccn.org/professionals/physician_gls/pdf/genetics_screening.pdf.) and the 2015 Version of Chompret criteria for LFS
(Bougeard, G. et al. Revisiting Li-Fraumeni Syndrome from TP53 mutation carriers. J Clin Oncol 33, 2345-2352 (2015)).
³Insufficient information, regarding the Gleason Score of prostate cancers in the relatives, to confirm the diagnosis of HBOC
⁴Based on immunohistochemistry analysis (according to Rosa, F. E. et al. Evaluation of estrogen receptor alpha and beta and progesterone receptor expression and correlation with clinicopathological
factors and proliferative marker Ki-67 in breast cancers. Hum Pathol 39, 720-730 (2008)).
Note: Additional information upon request (Corresponding Author).
